# Supplementary material for: Artificial intelligence and medical education: A global mixed-methods study of medical students’ perspectives
Source: Digit Health. 2022 May 2;8:20552076221089099. doi: 10.1177/20552076221089099 (PMC9067043; doi:10.1177/20552076221089099)
Supplement: sj-xlsx-2-dhj-10.1177_20552076221089099 - Supplemental material for Artificial intelligence and medical education: A global mixed-methods study of medical students’ perspectives [file sj-xlsx-2-dhj-10.1177_20552076221089099.xlsx]

## Sheet: Codebook
Themes	Sub-themes	Codes	Description	Exemplar Quotes
Knowledge of AI	General Concepts	Appraisal	Developing the knowledge needed to critically appraise AI-based tools.	‘We should be taught a healthy skepticism for AI… All AI is not created equal, and garbage in = garbage out… we need to be given the knowledge and the tools to make this assessment.’ - Student from Australia
		Logistics	How AI can be used for managing the logistics of clinical care.	‘scheduling and managing hospital staff… monitoring hours and allocating them efficiently.’ - Student from Qatar
		Ethics	Ethical issues that could arise from relying on AI in medicine and how to take these into consideration when using the technology in clinical practice.	‘to ensure that they do not unintentionally cause discrimination or worsening of health outcomes for vulnerable populations … There is great potential for good but also great potential for harm.’ - Student from Australia
		Basic Principles of A.I	Current knowledge and future learning needs regarding fundamental principles of AI.	‘The basis of how AI operates, risks and sources of errors in AI… what can AI be used for, what are the limits? What hardware is needed?’ - Student from Germany
				'I think we should approach AI as we approach other interventions like drugs or radiology or pathology. We should learn enough about the basic principles that we can begin to evaluate for ourselves whether that particular intervention, or AI program, is the right choice for our patient.'- Student from Australia
	Computer science	Coding	Learning to code and involvement in algorithm development.	‘how to code… build AI health related algorithms’ - Student from Burkina Faso
				'coding classes should be implemented in the curriculum' - Student from Latvia
		Theory	Learning detailed theory behind AI-based tools.	‘the methods used to develop AI algorithms… [to] critically think about the outputs.’ - Student from the United States
	Applications in clinical medicine	Research	How AI can enhance the field of medical research.	‘it has the potential to recruit massive populations for studies… shown in Apple Heart Study’ - Student from Ireland
		General Medicine	What students know and wish to learn about applications of AI in medicine.	‘within Primary health care… triaging who needs what level of care, follow up on NCDs and other chronic illnesses... online consultations’ - Student from Sweden
				‘understanding the exact roles they will play… how to manage such developed technology and… have comfortable control over your clinic.’ - Student from UK
		Surgical	How AI has been and can be applied within surgical practice.	‘Robotic surgery — remote surgical procedures by doctors with integrated algorithms for surgical planning and intra-operative guidance.' - Student from Hong Kong
			Current knowledge and what students would like to know about how AI can be used to aid diagnosis.	‘detection of diseases at stages where they were previously undetected... to predict... arthritis in the next five years by looking at… MRIs’ - Student from Pakistan
		Diagnosis
	Big data	Procurement of data	How is data for AI gathered.	‘How to gather data through patient interviews and tests' - Student from Morocco
		Data analysis	How is data analysed by AI technologies to produce meaningful results.	‘How to use technology to stock information, to oganize data and to analyse it.' - Student from Morocco
	Learning through use	Use the tech	Learning about AI through use in clinical practice	‘by importing foreign technology which will promote usage of more computerized methods of treatment' - Student from Tanzania
				'In my opinion, it will never change unless most of hospital introduce AI tech and show its benefit. If that happens, maybe a lot of citizen get interested in AI and the need to learn AI can be increase and then ministry of education decide new curriculum' - Student from Japan
		Medical Education	Using AI based technology for clinical teaching.	‘Include more technology in teaching such as lectures and practical sessions so that students can familiarize themselves with the available technology. Hospitals and faculties should adopt AI and technologies as well.'- Student from Malaysia
	Patient safety	Reducing diagnostic errors	How AI-based technologies may be used to make the diagnostic process more accurate.	‘reduce medical error… identifying... skin lesions etc.’ - Student from Ireland
				'It may help in many medical directions to help medical providers in their practise to decrease amount of Medical errors and safe time.'- Student from Uzbekistan
		Reducing treatment errors	How AI-based technologies may be used to safely provide appropriate treatment.	‘Risk assessment based on data... diagnostics (foremost radiology and laboratory medicine)... deciding therapy options based on simulations run with data’ - Student from Germany
	Skepticism	Overcrowded curriculum		‘I think medical students have way too much to learn already without the addition of learning coding.' Student from Canada
				'I’m concerned some medical students will not appreciate being taught AI on top of all the other information they are expected to know.'- Student from the United Kingdom
				'honestly we already have a lot to learn, I would only like to learn about specific AI applications if it's related to my practice during my residency. and if it's relevant for me to learn about AI, then I would like to learn how to manipulate these applications and how they work/were created to maybe participate in improving them.' Student from France
		AI is a threat to medicine	Ways in which AI could pose threats to health care professionals and patients.	‘I think that it is important to include medical and ethical experts in AI design processes to ensure that they do not unintentionally cause discrimination or worsening of health outcomes for vulnerable populations, for example in the way that many facial recognition software programmes were designed using images of white populations and are much less accurate in identifying non-white individuals…
		Limitations of AI	How the potential of AI in medicine may be limited.	‘technology cannot provide judgement, creativity, and empathy, for example.’ - Student from Morocco
				'It could be used for general diagnosis of for example radiology, cardiology, and other measures, but a health care worker (physician) will still always be required to assess the border line cases and cases where special consideration is needed.'- Student from Iceland
	AI in LMIC	Reduce Cost	Ways in which AI could make health care more accessible by reducing costs for patients.	‘It will provide the doctor with the efficient assistance and will save time and money.' - Student from Pakistan
		Underserved community access	How AI would make healthcare more accessible to underserved communities.	‘reach out to the majority of the community’ - Student from Ethiopia
				I also think that AI will be used to increase healthcare access/reach in underserved populations...' - Student from Australia
		Relevance in LMIC	Whether or not AI-based tools are appropriate for use in LMICs.	‘low- and middle-income countries should have access to technology first... Some regions still don't have access to internet’ - Student from Morocco
Incorporation into the curriculum	Core Curriculum	Clinical	How AI could be incorporated into the clinical years in medical school.	‘Perhaps including more applications of AI during clinical year trainings' - Student from Singapore
				'Teaching how to use AI and its applications during Clinical rotations.' - Student from India
				'This can probably be added in the 4th year of medical school when the students get more exposed to the clinical sides' - Student from Pakistan
		Pre-Clinical	How AI could be incorporated into pre-clinical studies.	‘basic computer science class… [in] preclinical studies… a specific class on technology and AI in medicine.’ - Student from Russia
		System/Module-based approach	How teaching on AI could be incorporated longitudinally within the curriculum.	‘We need each module to have a section about how AI is being and could be used in this field. How to evaluate the effectiveness of AI in a clinical setting and monitor its results. How to use it at the same time as a clinicians role.' - Student from United Kingdom
		Optional module	How AI could be taught as a separate elective module.	‘Providing an optional curriculum about AI that supports any sort of information around the subject.' - Student from United Kingdom
	Teaching delivery	Multi-disciplinary Learning	How teaching on AI could involve a diverse cohort of disciplines.	‘collaboration between medical students, biomedical engineers, computer scientists and data scientists (similar to hackathon-like projects)’ - Hong Kong
				‘incorporate actual computer scientists in a multidisciplinary team’ - Student from the UK
		Practical Workshops	How AI could be taught through practical workshops rather than didactic lectures and seminars.	‘implementing workshops in the university.’- Student from Belgium
			Supplemental Digital Appendix 2
